# Supplementary material for: Pelage variation and morphometrics of closely related Callithrix marmoset species and their hybrids
Source: BMC Ecol Evol. 2024 Sep 20;24:122. doi: 10.1186/s12862-024-02305-3 (PMC11414090; doi:10.1186/s12862-024-02305-3)
Supplement: Supplementary file 5 — Additional file 5: Supplementary Table S3. Description of key facial features, facial regions, and post-cranial body parts that characterize Callithrix species and hybrids with at least one known parental species. [file 12862_2024_2305_MOESM5_ESM.csv]

Supplementary Table S3. Description of key facial features	facial regions	and post-cranial body parts that characterize Callitrhix species and hybrids with at least one known parental species.;;;;;;;
Facial Region;C. aurita;C. geoffroyi;C. jacchus;C. penicillata;C. aurita x Callithrix sp. hybrids;C. geoffroyi x C. penicillata hybrids;C. jacchus x C. penicillata hybrids
Arms;The proximal region has black pelage with some with orange tips; The distal part of arms has black hair with orange tips;The proximal portion is black and can be speckled with a whitish-grey coloration with overall darker coloring on the outer parts ;Black to dark brown pelage and tips of pelage hairs are grey to light orange or orange;The proximal region of the arms is predominantly whitish…	similar to C. aurita;The proximal portion of the arms has black hairs with some grey tips;The proximal regions of the arms have black to dark brown fur with grey tips
Back;Proximally there is a mixture of orange banded patches among black pelage; Orange is less intense moving proximally to distally	and becomes predominately black towards the tail base;The back region has striations which can be either black and orange or black and grey; Portions of orange coloration in the pelage of the back are obvious and prominent;Striations present with black and whitish-grey topcoat pelage and an orange colored pelage undercoat;Striations on the back combine a whitish-grey/black pelage topcoat with an …	grey and orange patterns or black and whitish-grey streaks; The orange color of back pelage tends to be more intense than in C. aurita	and greys of the back pelage are more yellowish or orange instead of whitish than in C. penicillata and C. jacchus;The pelage of the back region possesses patterns of black	grey and orange streaks	as seen in the parental species;Hybrid back pelage has striations interspersed with orange	black	and grey coloration. The striation patterns may not be as uniform as in parental species. The intensity of orange back coloration varies among hybrid individuals
Back half of vertex;Varies from orange to black;Black ;Brown with tips of grey hair;Dark brown to black;Black hair with grey tips	with variation in the intensity of the grey. Some individuals have patches of whitish-grey and grey mixed in with the darker black pelage;White to grey;Ranges from black to greyish and/or orange pelage
Ear Tuft Form and Color ;Frames lateral sides of face in a sideways “V” shape; Color is orange to yellow;Black	dense and voluminous; Tuft hairs closer to the top of head are shorter and tuft hairs closer to neck are longer;White and voluminous ;Black; Thin and downward pointing ;Ear tuft hair volume may be sparse like C. aurita and C. penicillata or very dense like C. jacchus	varying in the amount of black	grey	and orange hair at the hair tips;Pelage color is black but the volume of tufts varies between that of the parental specie;Tuft color can be black	white	grey	or various mixtures of black and white
Forehead White Mark/Star;Absent ;No specific white mark	but forehead and most of face are white ;Present ;Present ;May or may not be present ;White forehead mark of C. penicillata is present but varies in intensity between individual hybrids;Present
Front Half of Vertex ;Varies between beige	orange	and black;White;Grey tips of hair	but can also have beige or brown tone;Dark brown to black;Black and grey hairs that have orange tips; Some individuals have patches of whitish-grey and grey mixed in with the darker black pelage;White to grey;Grey and black hair of varying intensities
Lateral Sides ;Black;White ;Pelage ranges from dark brown to a little orange with some hairs that may have greyish tips;Whitish-grey to dark brown;Black to dark brown hair that may or may not have grey tips;White to grey;Greyish coloration with some black and orange hairs
Legs;The proximal region has black pelage with some with orange tips; The distal part has black hair with orange tips;The proximal portion is black and can be speckled with a whitish-grey coloration with overall darker coloring on the outer parts ;The legs follow the striation pattern of the back region;Leg proximal region follows the striation pattern of back region;The proximal region of legs f…	and;Pelage on the proximal region of the legs follows the pattern of the back region
Menton Region ;Yellowish to orange;White or beige and combined with dark hairs ;Grey; Whitish-grey; Whitish-grey;White to grey;Grey
Neck;Black pelage	but the distal region has pelage that follows the pattern of the back;Black;Upper neck region has dark brown coloration; Lower neck region transitions towards aguti coloration ;The upper and lower neck pelage has dark brown and black coloration	with occasional presence of specks of whitish-grey;Patches of whitish-grey and grey mixed in with the darker black pelage hairs;Pelage of the upper neck varies from white to dark grey; In the lower neck part	the hair can be black and may have grey tips;Coloration of neck pelage may be black	grey	and/or orange
Orbital Region;Yellowish and peachy;Peachy;Peachy and buff colored ;Creme-buffy;May be peachy or yellowish;Slightly orange or peachy;Variable shades of orange	and may even be pink
Tail ;Black	grey	and orange striations;Black	grey and orange striated pattern;Black	grey and orange striated pattern;Black and whitish-grey striations;Black and grey striated pattern and there may be orange coloration at hair tips;Black	grey and orange striated pattern;Black	grey and orange striated pattern	varying in color intensity
