# Supplementary material for: Pelage variation and morphometrics of closely related Callithrix marmoset species and their hybrids
Source: BMC Ecol Evol. 2024 Sep 20;24:122. doi: 10.1186/s12862-024-02305-3 (PMC11414090; doi:10.1186/s12862-024-02305-3)
Supplement: Supplementary file 6 — Additional file 6: Supplementary Table S4. Results of univariate Welch’s ANOVA test for differences across all Callithrix taxa for 13 morphometric traits. [file 12862_2024_2305_MOESM6_ESM.csv]

Supplementary Table S4. Results of univariate Welch’s ANOVA test for differences across all Callithrix taxa for 13 morphometric traits.
Model DF Welch’s Statistic P-value
Body ~ Taxon	7	3.76	0.013
Femur ~ Taxon	7	8.95	0.000131
FO ~ Taxon	7	4.36	0.003
Foot ~ Taxon	7	4.91	0.004
Forearm ~ Taxon	7	7.38	0.000453
Hand ~ Taxon	7	7.3	0.000135
Humerus ~ Taxon	7	6.87	0.00066
IC ~ Taxon	7	29.2	0.0000000507
Jaw ~ Taxon	7	12.2	0.0000000026
Tail ~ Taxon	7	15.2	0.00000316
Tibia ~ Taxon	7	7.57	0.000387
Weight ~ Taxon	7	13.3	0.00000768
Zyg ~ Taxon	7	18.3	9.47e-10
