# Supplementary material for: Pelage variation and morphometrics of closely related Callithrix marmoset species and their hybrids
Source: BMC Ecol Evol. 2024 Sep 20;24:122. doi: 10.1186/s12862-024-02305-3 (PMC11414090; doi:10.1186/s12862-024-02305-3)
Supplement: Supplementary file 8 — Additional file 8: Supplementary Table S6. Eigenvalues and variance of principle componentsfor C. jacchus and C. penicillata hybrids and parental species. [file 12862_2024_2305_MOESM8_ESM.csv]

Supplementary Table S6. Eigenvalues and variance of principle components (PCs) for C. jacchus and C. penicillata hybrids and parental species
Eigen Value	Variance	Cumulative Variance
4.96	38.12	38.12
2.06	15.83	53.95
1.13	8.72	62.67
1.11	8.56	71.22
0.81	6.21	77.44
0.67	5.16	82.59
0.56	4.31	86.91
0.54	4.12	91.03
0.39	3.02	94.04
0.28	2.15	96.19
0.20	1.55	97.74
0.15	1.17	98.91
0.14	1.09	100.00
