# Supplementary material for: Pelage variation and morphometrics of closely related Callithrix marmoset species and their hybrids
Source: BMC Ecol Evol. 2024 Sep 20;24:122. doi: 10.1186/s12862-024-02305-3 (PMC11414090; doi:10.1186/s12862-024-02305-3)
Supplement: Supplementary file 10 — Additional file 10: Supplementary Table S8. Eigenvalues and variance of principle componentsfor C. geoffroyi and C. penicillata hybrids and parental species. [file 12862_2024_2305_MOESM10_ESM.csv]

Supplementary Table S8. Eigenvalues and variance of principle components (PCs) for C. geoffroyi and C. penicillata hybrids and parental species
EigenValue	Variance	CumulativeVariance
5.31	40.85	40.85
1.36	10.44	51.29
1.23	9.46	60.74
1.12	8.65	69.39
0.87	6.71	76.10
0.72	5.51	81.61
0.61	4.72	86.33
0.54	4.19	90.52
0.45	3.46	93.98
0.31	2.37	96.34
0.20	1.50	97.84
0.16	1.23	99.07
0.12	0.93	100.00
