# Supplementary material for: Pelage variation and morphometrics of closely related Callithrix marmoset species and their hybrids
Source: BMC Ecol Evol. 2024 Sep 20;24:122. doi: 10.1186/s12862-024-02305-3 (PMC11414090; doi:10.1186/s12862-024-02305-3)
Supplement: Supplementary file 12 — Additional file 12: Supplementary Table S10. Eigenvalues and variance of PCsfor C. aurita, C. jacchus, C. geoffroyi and C. penicillata hybrids and parental species. [file 12862_2024_2305_MOESM12_ESM.csv]

Supplementary Table S10. Eigenvalues and variance of PCs (principle components) for C. aurita	C. jacchus	C. geoffroyi and C. penicillata hybrids and parental species
EigenValue	Variance	CumulativeVariance
5.58	42.90	42.90
2.31	17.76	60.66
1.05	8.10	68.75
0.85	6.51	75.26
0.67	5.19	80.45
0.56	4.28	84.73
0.53	4.11	88.84
0.40	3.05	91.89
0.31	2.39	94.27
0.26	1.98	96.26
0.19	1.50	97.76
0.16	1.26	99.02
0.13	0.98	100.0
