# Supplementary material for: Pelage variation and morphometrics of closely related Callithrix marmoset species and their hybrids
Source: BMC Ecol Evol. 2024 Sep 20;24:122. doi: 10.1186/s12862-024-02305-3 (PMC11414090; doi:10.1186/s12862-024-02305-3)
Supplement: Supplementary file 13 — Additional file 13: Supplementary Table S11. Loadings of PCs for C. geoffroyi, C. penicillata, C. jacchus, and C. aurita hybrids and parental species. [file 12862_2024_2305_MOESM13_ESM.csv]

Supplementary Table S11. Loadings of PCs for C. geoffroyi	C. penicillata	C. jacchus	and C. aurita hybrids and parental species
Trait	PC1	PC2	PC3	PC4	PC5	PC6	PC7	PC8	PC9	PC10	PC11	PC12	PC13
Weight	-0.31	0.26	-0.18	0.13	-0.21	0.06	-0.29	0.19	-0.16	0.64	0.40	0.10	0.06
Tail	-0.30	0.17	0.19	-0.21	0.31	-0.53	0.09	-0.35	-0.51	0.13	-0.14	0.00	0.01
Body	-0.27	-0.08	0.35	-0.40	-0.35	0.39	0.04	-0.52	0.23	0.18	-0.03	-0.01	-0.07
IC	-0.24	0.28	-0.15	0.57	-0.27	0.26	0.24	-0.26	-0.25	-0.23	-0.28	0.03	0.22
FO	-0.16	0.32	-0.36	-0.44	0.46	0.49	0.25	0.17	-0.06	-0.04	-0.04	-0.01	0.06
Zyg	-0.27	-0.15	-0.52	0.08	0.20	-0.05	-0.45	-0.44	0.17	-0.24	0.12	-0.04	-0.30
Jaw	-0.14	-0.32	-0.53	-0.24	-0.42	-0.31	0.49	0.09	0.01	0.07	-0.05	0.09	-0.05
Hand	-0.03	-0.50	0.05	0.39	0.44	0.20	0.40	-0.15	0.00	0.38	0.17	0.03	-0.07
Humerus	-0.33	-0.32	0.08	-0.08	0.01	-0.01	-0.06	0.10	-0.06	-0.28	0.35	-0.38	0.64
Forearm	-0.36	-0.14	0.00	0.08	0.13	-0.08	-0.21	0.26	0.34	0.27	-0.70	-0.12	0.15
Femur	-0.36	-0.10	0.22	0.06	-0.11	0.13	0.04	0.38	-0.29	-0.20	0.01	-0.33	-0.63
Tibia	-0.37	-0.07	0.22	0.02	0.08	-0.04	0.01	0.19	0.12	-0.29	0.11	0.81	0.01
Foot	-0.21	0.45	0.10	0.15	0.08	-0.30	0.36	-0.02	0.59	-0.04	0.26	-0.25	-0.09
