# Supplementary material for: Pelage variation and morphometrics of closely related Callithrix marmoset species and their hybrids
Source: BMC Ecol Evol. 2024 Sep 20;24:122. doi: 10.1186/s12862-024-02305-3 (PMC11414090; doi:10.1186/s12862-024-02305-3)
Supplement: Supplementary file 14 — Additional file 14. Figure legend for Supplementary Figure S1. [file 12862_2024_2305_MOESM14_ESM.txt]

Supplementary Figure S1. Pictures showing labeled facial regions used for phenotypic identification of sampled hybrids. Callithrix species were distinguished by: (1) color of the lateral sides of the face; (2) coloration in the frontal and back portions of the vertex; (3)  coloration, shape, and volume of the auricular tufts; (4) presence/absence of a white forehead marking; (4) coloration of the orbital region; and (6) coloration of the menton region. 
