# Supplementary material for: Pelage variation and morphometrics of closely related Callithrix marmoset species and their hybrids
Source: BMC Ecol Evol. 2024 Sep 20;24:122. doi: 10.1186/s12862-024-02305-3 (PMC11414090; doi:10.1186/s12862-024-02305-3)
Supplement: Supplementary file 15 — Additional file 15. Figure legend for Supplementary Figure S2. [file 12862_2024_2305_MOESM15_ESM.txt]

Supplementary Figure S2. QQ plots to test for normality in 13 morphometric traits in marmoset species and hybrids. 
